# Supplementary material for: Heteroaryl-Ethylenes as New Lead Compounds in the Fight against High Priority Bacterial Strains
Source: Antibiotics (Basel). 2021 Aug 25;10(9):1034. doi: 10.3390/antibiotics10091034 (PMC8466554; doi:10.3390/antibiotics10091034)
Supplement: Supplementary file 1 [file antibiotics-10-01034-s001.zip]

Archive with 1 entries (1 files):
- antibiotics-1338436-supplementary.pdf
